# Supplementary material for: Rare damaging variants in DNA repair and cell cycle pathways are associated with hippocampal and cognitive dysfunction: a combined genetic imaging study in first-episode treatment-naive patients with schizophrenia
Source: Transl Psychiatry. 2017 Feb 14;7(2):e1028–. doi: 10.1038/tp.2016.291 (PMC5438026; doi:10.1038/tp.2016.291)
Supplement: Supplementary Table S1 [file tp2016291x2.xlsx]

## Sheet: Suppl_Table_1
Supplementary Table 1: Case unique variants enrichment in NRK gene
Position	Allele	Affect_number	GeneFeature	SIFT_Score	PolyPhen	aa_change
chrX:105132399	G/A	1	missense	0.23	0.058	R>Q
chrX:105150502	G/A	2	missense	0.07	0.001	R>Q
chrX:105152909	C/G	2	missense	0.54	0.066	P>A
chrX:105153566	A/G	1	missense	0	0.388	R>G
chrX:105153669	A/G	1	missense	0	0.953	E>G
chrX:105168740	G/A	2	missense	0.25	-	R>H
chrX:105179247	A/G	1	silent	-	0.001	A>A
chrX:105181437	A/G	1	missense	0	0.959	N>S
chrX:105199499	G/C	2	silent	-	-	L>L
