# Supplementary material for: Rare damaging variants in DNA repair and cell cycle pathways are associated with hippocampal and cognitive dysfunction: a combined genetic imaging study in first-episode treatment-naive patients with schizophrenia
Source: Transl Psychiatry. 2017 Feb 14;7(2):e1028–. doi: 10.1038/tp.2016.291 (PMC5438026; doi:10.1038/tp.2016.291)
Supplement: Supplementary Table S2 [file tp2016291x3.xlsx]

## Sheet: Suppl_Table_2
Supplementary Table S2: Rare variants enrichment in two pathways
Variants enrichment in GO: 0006281 (DNA repair)
Chr	Position	Reference	GeneSymbol	polyPhen	GranthamScore	SIFT_score	phyloP	ScorePhastCons	ConsScoreGERP	GeneFeature	Individual
11	108160450	T/G	ATM	0.573	97	0.08	2.188	1	5.45	missense	M035_0
3	142268448	C/G	ATR	0.986	103	0.11	2.635	1	5.59	missense	36
3	142242938	G/A	ATR	0.7	64	0.57	2.654	1	5.36	missense	87
15	91337508	A/G	BLM	1	194	0	2.103	1	5.53	missense	M166_0
13	32906997	A/C	BRCA2	0.842	107	0.29	0.397	0.024	0.771	missense	B101-2
13	32932067	G/A	BRCA2			NaN	2.399			splicing	75
13	32944678	GAGCATACCCTATAC/G--------------	BRCA2			-	-			frameshift	142
17	59857690	A/G	BRIP1	1	22	NaN	2.114	1	5.54	missense	M908_0
1	146756033	T/G	CHD1L	0.999	91	0	2.15	1	5.65	missense	150
10	50669433	GC/G-	ERCC6			-	-			frameshift	m294_0
1	242016673	A/C	EXO1	1	68	0.05	1.032	1	4.38	missense	132
15	31196954	A/G	FAN1	0.937	29	0	0.967	0.017	4.16	missense	41
16	89849434	G/C	FANCA	1	71	0	1.428	0.193	4.74	missense	50
16	89833568	G/A	FANCA	0.996	155	0.09	0.394	0.176	2.7	missense	56
16	89849426	C/T	FANCA	0.979	58	0.25	1.37	0.984	4.71	missense	50
16	89818630	G/C	FANCA	0.015	110	0.26	-0.494	0.022	-4.09	missense	16
X	14883610	G/A	FANCB	0.998	145	0.17	2.458	0.923	5.82	missense	147
3	10107629	C/T	FANCD2	1	155	0.04	2.843	1	5.95	missense	84
12	2968369	G/A	FOXM1	0.252	98	0.03	0.898	0.001	2.83	missense	39
11	65482186	G/A	KAT5	0.052	29	0.02	2.567	0.993	3.98	missense	41
14	61275066	G/T	MNAT1	1	160	0	2.542	1	5.12	missense	110
16	23647577	G/T	PALB2	0.662	144	0.03	0.236	0.002	0.932	missense	36
14	20824162	C/T	PARP2	0.992	98	0.31	2.861	0.998	6.03	missense	45
12	133256177	C/G	POLE	0.364	81	0.05	2.826	0.972	5.95	missense	13
12	133209267	GC/G-	POLE			-	-			frameshift	57
10	103340049	TG/T-	POLL			-	-			frameshift	89
5	131924526	T/A	RAD50	0.993	121	0	2.288	1	5.97	missense	B101-2
18	20562305	C/G	RBBP8	1	125	0.02	0.801	0.998	4	missense	90
5	176332373	A/C	UIMC1	0.994	45	0.15	0.958	1	4.14	missense	142
14	104165200	AGGGGGGCAGGT/A-----------	XRCC3			-	-			frameshift	B72
8	48889328	G/A	MCM4	1	29	0	1.472	0.961	4.04	missense	18
Variants enrichment in GO: 0007049 (Cell cycle)
Chr	Position	Reference	GeneSymbol	polyPhen	GranthamScore	SIFT_score	phyloP	ScorePhastCons	ConsScoreGERP	GeneFeature	Individual
12	121757618	A/G	ANAPC5	1	101	0	2.1	1	5.24	missense	109
5	112173275	C/A	APC	0.995	5	0	0.835	1	2.83	missense	84/85/141
5	112151240	A/G	APC	0.062	56	0.05	0.032	0.998	1.25	missense	117
5	112179623	G/T	APC	1	99	NaN	2.818	0.982	5.92	missense	142
11	108160450	T/G	ATM	0.573	97	0.08	2.188	1	5.45	missense	M035_0
3	187443402	C/T	BCL6	1	29	0.11	2.679	0.988	5.7	missense	108
14	54417475	C/G	BMP4	0.544	125	0.02	1.438	1	3.35	missense	142
13	32906997	A/C	BRCA2	0.842	107	0.29	0.397	0.024	0.771	missense	B101-2
13	32932067	G/A	BRCA2			NaN	2.399			splicing	75
13	32944678	GAGCATACCCTATAC/G--------------	BRCA2			-	-			frameshift	142
15	40498539	A/T	BUB1B	0.02	152	0.24	0.928	0.631	3.23	missense	69
15	40468751	A/T	BUB1B	0.293	113	0.99	2.126	1	5.58	missense	18
5	137528246	C/T	CDC23	0.725	10	0.2	2.824	1	5.43	missense	90
5	137627783	C/T	CDC25C	0.984	29	0.04	0.332	0.983	1.3	missense	67
22	19495353	C/T	CDC45	1	101	0.14	0.753	0.998	3.12	missense	45
14	55625286	G/T	DLGAP5	1	22	0.02	-0.081	0.996	0.044	missense	85
3	113850232	G/A	DRD3	0.001	74	0.69	2.937	0.964	4.7	missense	B119-1
20	32268205	G/T	E2F1	0.943	45	0.45	1.256	1	3.94	missense	B134
22	46709871	G/A	GTSE1	0.027	125	0.08	-0.672	0	-4.36	missense	16
2	113588904	C/A	IL1B	0.969	32	0.16	0.423	0.006	2.67	missense	45
1	211840423	C/G	NEK2	0	71	0.04	0.815	0.002	0.675	missense	71
6	170844456	G/A	PSMB1	0.629	98	0.05	2.579	0.542	5.48	missense	m284_0
9	123605055	G/A	PSMD5	0.997	180	0.19	0.836	0.385	3.61	missense	69
19	11096925	C/T	SMARCA4	1	98	0.01	2.308	0.913	4.44	missense	m284_0
1	186302286	C/T	TPR	0.997	43	0.44	2.403	1	5.09	missense	150
