# Supplementary material for: Rare damaging variants in DNA repair and cell cycle pathways are associated with hippocampal and cognitive dysfunction: a combined genetic imaging study in first-episode treatment-naive patients with schizophrenia
Source: Transl Psychiatry. 2017 Feb 14;7(2):e1028–. doi: 10.1038/tp.2016.291 (PMC5438026; doi:10.1038/tp.2016.291)
Supplement: Supplementary Table S3 [file tp2016291x4.xlsx]

## Sheet: Suppl_Table_3
Table S3: Weighted gene co-expression analysis (WGCNA) for genes enrichment in two pathways
Gene_symbol	moduleColor	GS.Age	p.GS.Age	MM.turquoise	p.MM.turquoise	MM.blue	p.MM.blue	MM.brown	p.MM.brown	MM.red	p.MM.red	MM.green	p.MM.green	MM.grey	p.MM.grey	MM.yellow	p.MM.yellow
ATR	blue	0.617448	0.00130657	-0.151828	0.47881	0.885064	9.27981e-09	0.352507	0.0911311	0.583197	0.00277919	-0.0944657	0.660615	0.14345	0.503678	-0.142779	0.505697
FAN1	blue	0.559029	0.00451451	-0.253543	0.231911	0.732111	4.76987e-05	0.129868	0.545294	0.387894	0.0610768	-0.20619	0.333724	0.157403	0.462614	0.00143704	0.994683
ATM	blue	0.25445	0.230189	0.301875	0.151678	0.85422	1.09191e-07	0.399214	0.0532905	0.602919	0.00181824	-0.354654	0.089041	0.0658304	0.759896	-0.111585	0.603692
MNAT1	blue	0.221228	0.298861	-0.0789142	0.713967	0.315605	0.133019	0.0272756	0.899326	0.158696	0.4589	-0.370314	0.0748697	-0.00980071	0.963748	0.0858391	0.690031
RAD50	blue	0.0833885	0.69847	0.568797	0.00372697	0.864782	5.02647e-08	0.566364	0.00391141	0.65304	0.000541065	-0.123158	0.566422	-0.0643876	0.765013	-0.260314	0.219256
ERCC6	blue	-0.00906396	0.966471	0.210756	0.322893	0.805057	2.09403e-06	0.481864	0.0171096	0.339916	0.104129	-0.00442243	0.983637	0.174644	0.414382	-0.0877407	0.683508
XRCC3	brown	-0.475772	0.0187773	0.208469	0.328291	-0.541825	0.006242	-0.379556	0.0673515	-0.307919	0.143249	-0.187197	0.381087	0.180976	0.397393	0.172386	0.420538
E2F1	brown	0.435369	0.0334714	-0.296715	0.159148	-0.0947465	0.659665	-0.66686	0.000372539	-0.184901	0.38706	-0.293299	0.164233	-0.0927487	0.666433	-0.205243	0.336
CDC23	brown	-0.337958	0.106267	0.34191	0.101984	0.319021	0.128645	0.902927	1.57711e-09	0.574865	0.00329879	0.579119	0.00302409	0.400375	0.0525375	0.463498	0.0225385
PSMD5	brown	-0.0793984	0.712285	0.336046	0.108386	0.663943	0.000403697	0.856668	9.17237e-08	0.649902	0.000587411	0.420378	0.0408189	0.20145	0.345201	-0.0273867	0.898918
PSMB1	green	-0.445033	0.0293211	0.284974	0.177099	-0.285215	0.176718	0.441106	0.0309547	0.189081	0.376224	0.646178	0.000646844	0.167611	0.433715	0.28739	0.173296
APC	green	-0.376524	0.0697516	-0.0931166	0.665185	-0.0384525	0.858419	0.467481	0.0212565	-0.0130915	0.951587	0.632808	0.00090497	0.450543	0.0271455	0.290172	0.168987
NEK2	grey	-0.221505	0.298242	0.0733511	0.733389	0.00706759	0.973853	0.165794	0.438787	-0.00952473	0.964768	0.494833	0.0139598	0.258107	0.22333	-0.0586339	0.78551
BCL6	grey	-0.220275	0.301002	-0.0170851	0.936844	0.0239502	0.91155	0.21349	0.316509	0.192962	0.366323	0.13753	0.521623	0.710003	0.000101732	0.217071	0.308263
DRD3	grey	-0.0083926	0.968954	-0.0705069	0.74338	0.0794983	0.711938	0.194948	0.361313	0.263123	0.214144	0.336385	0.108009	0.887895	7.15003e-09	0.372133	0.0733418
PARP2	red	0.277174	0.189773	0.252854	0.233226	0.540365	0.00641101	0.632104	0.000920713	0.950585	1.17521e-12	0.267748	0.205901	0.369179	0.0758356	0.193146	0.365856
ANAPC5	red	0.166585	0.436576	0.433845	0.034166	0.583837	0.00274232	0.520988	0.00904264	0.950585	1.17521e-12	0.0627009	0.771006	0.145842	0.496515	0.0778299	0.717739
UIMC1	turquoise	-0.541465	0.00628334	0.914471	4.1394e-10	0.230761	0.277979	0.376052	0.0701313	0.299966	0.154412	-0.0630096	0.769909	-0.173794	0.416695	-0.154321	0.471533
SMARCA4	turquoise	-0.500485	0.0127447	0.960723	9.85914e-14	0.220331	0.300875	0.350237	0.0933802	0.366169	0.0784417	0.0440179	0.838174	-0.00269975	0.990011	-0.17573	0.411441
BRCA2	turquoise	-0.496326	0.01363	0.90905	7.93041e-10	0.0903196	0.674695	0.155883	0.467001	0.141751	0.508798	-0.0798259	0.7108	-0.101338	0.637524	-0.1741	0.415862
CDC45	turquoise	-0.494645	0.0140017	0.952264	8.09821e-13	0.109923	0.609129	0.174368	0.415132	0.239827	0.259	-0.0327058	0.879414	-0.0505796	0.814434	-0.107049	0.618577
BUB1B	turquoise	-0.473879	0.0193216	0.969533	6.28382e-15	0.160234	0.454502	0.244432	0.249688	0.297926	0.157372	0.00652346	0.975866	-0.0439456	0.838436	-0.100621	0.639916
DLGAP5	turquoise	-0.469996	0.0204781	0.941469	7.25026e-12	0.166272	0.437449	0.230241	0.279094	0.246374	0.245826	-0.0186214	0.931178	-0.117342	0.585023	-0.133421	0.534255
FOXM1	turquoise	-0.468732	0.0208664	0.881498	1.27657e-08	0.0385076	0.858218	0.146085	0.495789	0.248106	0.242415	-0.0277568	0.897559	0.0570424	0.791204	-0.0497631	0.81738
CDC25C	turquoise	-0.46839	0.0209726	0.904287	1.35923e-09	0.13723	0.522541	0.311185	0.138835	0.373379	0.0723095	0.157315	0.462868	0.101355	0.637464	0.0017952	0.993358
CHD1L	turquoise	0.455442	0.0253219	-0.593344	0.00224168	0.156144	0.466247	-0.246204	0.246163	-0.0369657	0.863843	-0.287024	0.173868	0.0579948	0.787795	0.163821	0.444331
GTSE1	turquoise	-0.45486	0.0255334	0.930389	4.63368e-11	0.101104	0.638302	0.144755	0.499763	0.254844	0.229443	-0.0438873	0.838648	-0.022764	0.915915	-0.101672	0.636408
KAT5	turquoise	-0.423382	0.0392533	0.605424	0.00171947	-0.0775623	0.718672	0.408085	0.0477458	0.536405	0.00688905	0.465333	0.0219402	0.376211	0.0700028	0.19131	0.37052
EXO1	turquoise	-0.41826	0.0419523	0.932186	3.50495e-11	0.252151	0.234571	0.27638	0.191097	0.308185	0.142885	0.0521381	0.808817	-0.0516163	0.810696	-0.190013	0.373832
POLE	turquoise	-0.337122	0.10719	0.810783	1.55234e-06	0.149413	0.485913	0.141307	0.510138	0.386553	0.0620548	-0.150031	0.484091	0.233475	0.272208	0.00130843	0.995159
BRIP1	turquoise	-0.315761	0.132816	0.922712	1.41233e-10	0.342722	0.10112	0.268295	0.204941	0.363917	0.0804356	-0.0610423	0.776912	-0.127154	0.553794	-0.153074	0.475167
RBBP8	turquoise	-0.312732	0.136779	0.287498	0.173128	0.167974	0.432706	0.316161	0.1323	0.0276299	0.898025	0.332291	0.112638	0.158948	0.458179	-0.00582849	0.978436
MCM4	turquoise	-0.306838	0.144732	0.896053	3.2388e-09	0.393913	0.0568349	0.548138	0.00555312	0.63496	0.000858253	0.129945	0.545054	-0.0366689	0.864926	-0.134121	0.532095
FANCD2	turquoise	-0.305841	0.146108	0.889758	6.00028e-09	0.338877	0.10526	0.304564	0.147886	0.483603	0.0166563	-0.0341894	0.873986	0.0936697	0.66331	-0.0442044	0.837497
TPR	turquoise	-0.27648	0.190931	0.722903	6.59535e-05	0.660821	0.000439537	0.577172	0.00314732	0.431227	0.035387	-0.0483559	0.822462	-0.00213225	0.992111	-0.149564	0.485469
PALB2	turquoise	-0.269359	0.203082	0.790315	4.33664e-06	0.505192	0.0118004	0.676399	0.000284713	0.640389	0.000749508	0.0840745	0.696105	0.0091206	0.966262	-0.0510579	0.812709
FANCA	turquoise	-0.0252406	0.906804	0.549005	0.00546372	0.196632	0.357098	0.0273287	0.899131	0.564644	0.00404633	-0.290978	0.167752	0.225984	0.288325	0.0451449	0.834086
FANCB	turquoise	-0.023246	0.914141	0.577166	0.00314773	0.694329	0.000167203	0.287936	0.172445	0.2365	0.265866	-0.189914	0.374086	-0.15232	0.477368	-0.340231	0.103788
BLM	turquoise	-0.00484243	0.982084	-0.334438	0.110192	0.0537083	0.803168	0.0217671	0.919586	-0.1508	0.481826	0.149132	0.486745	0.314041	0.135056	0.175936	0.410884
BMP4	yellow	0.204333	0.338194	-0.329071	0.11638	-0.194925	0.361371	0.0593242	0.783043	-0.000510779	0.99811	0.183473	0.390801	0.0472408	0.826495	0.850539	1.41095e-07
IL1B	yellow	-0.092855	0.666072	-0.184225	0.388828	-0.176762	0.408655	0.254776	0.229572	0.0575443	0.789407	0.352838	0.0908062	0.388274	0.0608019	0.93621	1.82245e-11
POLL	yellow	-0.07135	0.740414	0.267774	0.205855	-0.109581	0.610252	0.233769	0.271588	0.509964	0.0109027	0.39726	0.0545766	0.388104	0.0609254	0.701551	0.000133504
